# Supplementary material for: The Cold Atmospheric Plasma Inhibits Cancer Proliferation Through Reducing Glutathione Synthesis
Source: Molecules. 2025 Jun 30;30(13):2808. doi: 10.3390/molecules30132808 (PMC12251158; doi:10.3390/molecules30132808)
Supplement: Supplementary file 1 [file molecules-30-02808-s001.zip]

Archive with 1 entries (1 files):
- molecules-3639696-supplementary.pdf
